# Supplementary material for: A Theoretical Investigation of the Polyaddition of an AB2+A2+B4 Monomer Mixture
Source: Polymers (Basel). 2024 Feb 3;16(3):426. doi: 10.3390/polym16030426 (PMC10857212; doi:10.3390/polym16030426)
Supplement: Supplementary file 1 [file polymers-16-00426-s001.zip]

Archive with 1 entries (1 files):
- polymers-2785601-supplementary.pdf
